# Supplementary material for: The carboxyl-terminal sequence of bim enables bax activation and killing of unprimed cells
Source: eLife. 2020 Jan 24;9:e44525. doi: 10.7554/eLife.44525 (PMC6980855; doi:10.7554/eLife.44525)
Supplement: Figure 1—source data 3. [file elife-44525-fig1-data3.zip]

Archive with 1 entries (1 files):
- Figure 1 - Source Data 3.tif
